# Supplementary material for: Measuring Raven’s Progressive Matrices Combining Eye-Tracking Technology and Machine Learning (ML) Models
Source: J Intell. 2024 Nov 13;12(11):116. doi: 10.3390/jintelligence12110116 (PMC11595889; doi:10.3390/jintelligence12110116)
Supplement: Supplementary file 1 [file jintelligence-12-00116-s001.zip]

Archive with 1 entries (1 files):
- jintelligence-3142392-supplementary.pdf
